# Supplementary material for: Muscle-specific kinase levels in blood are an early diagnostic biomarker for SOD1-93A mouse model of ALS
Source: Front Neurol. 2025 Apr 28;16:1556120. doi: 10.3389/fneur.2025.1556120 (PMC12066615; doi:10.3389/fneur.2025.1556120)
Supplement: Supplementary file 1 [file Table_1.xlsx]

## Sheet: Fig1A
		6	7	8	9	10	11	12	13	14	15	16	17	18	19	20				6	7	8	9	10	11	12	13	14	15	16	17	18	19	20
856	WT	90	90	90	90	90	90	90	90	90	90	90	90	90	90	90		Average	WT	85.2333	86.9933	90	90	90	90	90	90	90	90	90	90	90	90	90
859	WT	90	90	90	90	90	90	90	90	90	90	90	90	90	90	90			SOD1	86.5933	89.0867	85.7133	88.9267	87.92	86.16	85.7133	85.9067	80.16	82.9133	63.6933	52.62	40.58	34.4533	16.2667
860	WT	90	90	90	90	90	90	90	90	90	90	90	90	90	90	90		SE	WT	3.19733	3.00667	0	0	0	0	0	0	0	0	0	0	0	0	0
861	WT	90	90	90	90	90	90	90	90	90	90	90	90	90	90	90			SOD1	2.77863	0.913333	2.45979	1.07333	2.08	2.55499	2.8528	3.23886	4.57826	4.13839	5.12464	4.57037	4.73219	4.96373	5.63458
868	WT	90	90	90	90	90	90	90	90	90	90	90	90	90	90	90		SD	WT	11.9633	11.2499	0	0	0	0	0	0	0	0	0	0	0	0	0
869	WT	90	90	90	90	90	90	90	90	90	90	90	90	90	90	90			SOD1	10.3967	3.41738	9.20369	4.01605	7.78265	9.5599	10.6742	12.1187	17.1303	15.4844	19.1747	17.1008	17.7062	18.5726	21.0827
870	WT	90	90	90	90	90	90	90	90	90	90	90	90	90	90	90
872	WT	90	90	90	90	90	90	90	90	90	90	90	90	90	90	90
873	WT	83.3	90	90	90	90	90	90	90	90	90	90	90	90	90	90
874	WT	90	90	90	90	90	90	90	90	90	90	90	90	90	90	90
875	WT	70.7	90	90	90	90	90	90	90	90	90	90	90	90	90	90
877	WT	90	90	90	90	90	90	90	90	90	90	90	90	90	90	90
879	WT	90	90	90	90	90	90	90	90	90	90	90	90	90	90	90
881	WT	90	90	90	90	90	90	90	90	90	90	90	90	90	90	90
882	WT	44.5	44.9	90	90	90	90	90	90	90	90	90	90	90	90	90
853	SOD1	90	76.3	90	90	90	69.5	48.2	42	42.5	45.4	24.5	90	13	17	2.9
854	SOD1	90	90	90	90	90	90	90	90	90	90	58.3	75.3	56.6	43.9	22
855	SOD1	90	90	90	90	90	90	87.1	88.8	64.7	43.3	50.8	63.9	31.9	24.2	7.1
857	SOD1	90	90	58	90	90	90	75.9	90	90	88.3	44.8	63.4	23	22.9	12.8
858	SOD1	80.1	90	90	90	90	90	84.5	90	90	90	80.2	61.5	42.3	35.1	15.6
862	SOD1	90	90	90	90	90	90	90	90	90	90	84.5	58.4	40.2	33.7	13.7
863	SOD1	48.8	90	90	90	90	55.9	90	77.8	41.1	76.7	54.3	57.4	38.8	60.2	26.4
864	SOD1	90	90	73.3	90	90	90	90	90	87.8	90	63	53.8	35.8	36.8	15.9
865	SOD1	90	90	90	90	90	90	90	90	90	90	82.2	50.6	30.9	25.2	7.7
866	SOD1	90	90	90	90	90	90	90	90	90	90	90	48.6	39.5	14.7	1
867	SOD1	90	90	74.4	73.9	90	87	90	90	66.3	90	38.6	40.8	25.5	26.5	18.2
871	SOD1	90	90	90	90	90	90	90	90	90	90	62.7	40.8	32	19.1	5.4
876	SOD1	90	90	90	90	90	90	90	90	90	90	90	30	90	90	90
878	SOD1	90	90	90	90	58.8	90	90	90	90	90	54.2	29.8	50.1	36.1	5.3
880	SOD1	90	90	90	90	90	90	90	90	90	90	77.3	25	59.1	31.4	0

## Sheet: Fig1B
		6	7	8	9	10	11	12	13	14	15	16	17	18	19	20				6	7	8	9	10	11	12	13	14	15	16	17	18	19	20
856	WT	20.3	22.1	23.1	23.5	24.5	24.5	25.1	24.4	25.3	25.9	26.2	26.3	26.9	27	27.6		Average	WT	20.2867	21.74	22.6667	23.22	24.28	24.7267	25.5333	25.74	26.4667	26.8933	27.3733	27.52	28.2	28.34	29.08
859	WT	21.1	22.3	22.7	23.5	23.6	23.9	24.6	24.5	25.7	26.4	26.8	27.1	27.8	27.6	29.1			SOD1	19.3067	21.52	22.5933	23.3	24.24	24.5	25.0533	25.1333	25.3667	25.5933	26.1133	25.9467	25.7467	25.0867	24.4533
860	WT	22.2	23.8	24.6	24.9	25.7	26	27.4	27.3	28.3	29.1	29.3	29.8	31.3	30.3	31		SE	WT	0.404953	0.359073	0.310095	0.269603	0.279148	0.2866	0.343326	0.38307	0.361303	0.366511	0.369745	0.367125	0.405439	0.404122	0.447448
861	WT	19.4	21.3	21.6	22.9	24.2	24.7	25.4	25.3	26.3	27.1	27.4	27.6	28.1	28.6	29.2			SOD1	0.519475	0.493886	0.50014	0.520714	0.511096	0.525448	0.498174	0.490837	0.52114	0.527931	0.583656	0.631918	0.668464	0.705952	0.836709
868	WT	22.2	22.5	23	23.5	23.9	24.6	25.5	25.6	25.8	26.4	27.1	27.1	28	28	29.2		SD	WT	1.5152	1.34353	1.16027	1.00876	1.04448	1.07236	1.28461	1.43332	1.35187	1.37136	1.38346	1.37366	1.51701	1.51208	1.6742
869	WT	22.2	23.2	23.9	23.2	24.2	24.8	25.2	25.2	26.1	26.3	27.4	27.3	27.8	28.1	29.3			SOD1	1.9437	1.84795	1.87135	1.94833	1.91235	1.96605	1.864	1.83654	1.94993	1.97534	2.18384	2.36442	2.50116	2.64143	3.13068
870	WT	22.3	23.6	24.4	24.3	25.8	26.5	27.1	27.1	27.9	28	28.2	28.5	28.7	29.7	30.7
872	WT	19.8	20.9	20.8	21.6	22.5	23	23.4	23.7	24.8	24.5	24.8	25.5	25.9	26.1	27
873	WT	19.3	20.1	21.6	22.8	23.4	23.9	24.7	25.2	25.8	26.1	26.7	27.4	28.1	28.3	29.2
874	WT	18.1	19.9	21.5	22.5	24.3	25	25.8	25.6	26.5	27.2	27.9	28	29.1	28.4	28.9
875	WT	17.8	19.7	21.8	22.3	23.4	24.1	24.7	25.3	25.8	26.3	27.4	26.9	27.6	28	27.2
877	WT	18.9	21.3	22.7	23.7	25.1	25.2	26.1	26.6	27.6	28	27.1	27.8	28	27.9	28.1
879	WT	18.7	20	21.3	21.3	22.8	22.9	23.8	24	24.4	24.9	25.5	25	25.8	26	26.4
881	WT	21.4	22.6	23	23.4	24.6	25.1	25.8	27	27.1	27.5	28.1	28	28.5	28.9	30.2
882	WT	20.6	22.8	24	24.9	26.2	26.7	28.4	29.3	29.6	29.7	30.7	30.5	31.4	32.2	33.1
853	SOD1	21.6	24	25.5	26.3	27	26.9	27.4	27.7	26.8	27.5	27.9	28	28	27.4	26.4
854	SOD1	19.3	21.3	22.7	23.9	25.7	25.7	25.9	26	27	26.8	27.6	27.5	27.2	26.9	27.2
855	SOD1	20.8	23.4	24.5	25.2	25.5	25.3	25.2	25.5	25.4	25.7	25.8	25.6	25.5	25.1	24.3
857	SOD1	22.5	24.5	25.3	26.5	26.9	26.4	26.5	26.6	26.6	26.8	27.5	27.2	26.4	25.9	25.1
858	SOD1	21	22.6	22.8	23.7	24.3	24.8	25.6	25	25.2	25.7	26.6	26.3	26.5	25.8	24.8
862	SOD1	18.4	21.1	22	23.3	24.9	25.6	26.3	25.9	26.2	26.6	26.7	27.3	27.2	26.6	25.9
863	SOD1	19.9	22.4	23.2	24.1	25	26.4	27.1	27.1	28	28.5	29.2	29.2	29	27.2	27.9
864	SOD1	20.3	22.1	22.8	23.3	24.3	24.2	24.8	25	24.9	24.9	25.3	25.4	25.1	24.1	24.3
865	SOD1	18.9	20.9	22.6	22.7	24	24.9	25.7	25.5	26	26.1	26.8	26.6	27	26	25.9
866	SOD1	19.9	21.1	22	22.2	23	22.7	22.9	23.1	23.1	23	23.7	23.4	23.3	22.7	21.8
867	SOD1	17.6	20.8	22.4	22.7	23.6	23.9	24.4	24.6	25.1	25.2	26.1	25.7	25.5	25.6	25.1
871	SOD1	18.8	20.8	22.1	22.2	23.4	24.1	24.9	25.5	25.9	25.8	26.1	26.2	25.9	26	25.3
876	SOD1	14	16.3	17.2	18	18.6	18.4	19.4	19.5	19.3	19.7	19.3	18.5	17.7	16.2	14.1
878	SOD1	18.1	20.5	21	22	23.3	23.9	24.6	24.9	25.2	25.7	26.2	25.9	25.9	25.8	25.7
880	SOD1	18.5	21	22.8	23.4	24.1	24.3	25.1	25.1	25.8	25.9	26.9	26.4	26	25	23

## Sheet: Fig1C
		6	8	10	12	14	16	18	20				6	8	10	12	14	16	18	20
WT	1	0.687	0.566	0.543	0.622	0.64	0.611	0.654	0.713		Average	WT	0.674467	0.724733	0.699867	0.7398	0.7486	0.799467	0.840733	0.975
WT	2	0.485	0.493	0.573	0.583	0.52	0.599	0.639	0.813			SOD1	0.6326	0.773733	1.7252	2.65667	3.13007	3.81413	5.98887	9.0124
WT	3	0.516	0.556	0.563	0.627	0.635	0.677	0.686	0.844		SE	WT	0.100347	0.14597	0.117985	0.119177	0.11348	0.114727	0.110233	0.150287
WT	4	0.5	0.473	0.532	0.529	0.546	0.656	0.639	0.662			SOD1	0.0744808	0.107835	0.177067	0.285885	0.264961	0.274518	0.419276	0.654452
WT	5	0.527	0.486	0.491	0.489	0.51	0.521	0.664	0.795		SD	WT	0.375464	0.54617	0.441458	0.445919	0.424604	0.429268	0.412454	0.562321
WT	6	0.509	0.534	0.503	0.57	0.558	0.636	0.698	0.778			SOD1	0.278682	0.403481	0.662526	1.06968	0.991395	1.02715	1.56879	2.44873
WT	7	0.507	0.535	0.601	0.77	0.7	0.779	0.847	0.845
WT	8	0.544	0.542	0.521	0.508	0.572	0.572	0.631	0.719
WT	9	1.558	2.009	1.862	1.73	1.474	1.676	1.723	2.4
WT	10	0.544	0.44	0.497	0.528	0.572	0.599	0.638	0.685
WT	11	0.485	0.428	0.417	0.517	0.501	0.599	0.59	0.671
WT	12	0.595	0.613	0.594	0.664	0.655	0.71	0.836	0.84
WT	13	0.477	0.536	0.525	0.492	0.646	0.682	0.68	0.733
WT	14	0.499	0.452	0.5	0.489	0.609	0.614	0.671	0.726
WT	15	1.684	2.208	1.776	1.979	2.091	2.061	2.015	2.401
SOD1	1	0.724	0.785	1.689	2.504	3.24	4.46	7.297	11.818
SOD1	2	0.444	0.411	0.737	1.159	1.661	2.466	4.932	8.685
SOD1	3	0.778	1.117	3.067	5.058	4.982	5.807	8.368	11.851
SOD1	4	0.772	0.925	2.285	3.757	4.155	4.798	7.083	10.748
SOD1	5	0.553	0.641	2.477	4.271	4.361	4.737	6.921	10.42
SOD1	6	0.489	0.52	1.274	2.362	3.858	4.744	7.951	9.975
SOD1	7	1.583	2.139	2.358	2.438	2.53	3.216	4.41	5.765
SOD1	8	0.614	0.736	2.166	2.969	3.58	3.902	5.42	7.88
SOD1	9	0.487	0.617	1.21	1.977	2.27	2.956	5.075	7.408
SOD1	10	0.521	0.67	1.362	2.298	2.79	3.174	4.97	7.54
SOD1	11	0.464	0.574	2.03	2.078	2.35	3.311	5.831	8.636
SOD1	12	0.574	0.614	1.875	3.27	3.909	4.363	7.93	12.742
SOD1	13	0.494	0.484	0.579	0.851	1.333	1.62	2.313	2.925
SOD1	14	0.378	0.581	1.197	1.973	2.71	3.664	5.273	9.31
SOD1	15	0.614	0.792	1.572	2.885	3.222	3.994	6.059	9.483

## Sheet: Fig1D 
GAPDH	6-wk	10-wk	20-wk			MuSK/GAPDH	6-wk	10-wk	20-wk
WT-1	16.7598	17.5354	16.0939			WT-1	0.00545376	0.0114003	0.0123121
WT-2	16.3218	16.7839	16.3044			WT-2	0.00710953	0.0126405	0.023032
WT-3	16.5752	16.3781	16.9583			WT-3	0.0153236	0.00689201	0.0251003
WT-4	16.3849	16.7253	16.5402			WT-4	0.011852	0.00403897	0.0134594
WT-5	16.311	16.76	15.7874			WT-5	0.0124905	0.0102447	0.0113004
WT-6		16.8098				WT-6		0.00480477
SOD1-1	16.3055	17.2019	17.1254			SOD1-1	0.0125547	0.0348431	0.125869
SOD1-2	16.3881	17.3836	17.094			SOD1-2	0.0176974	0.0267901	0.0994063
SOD1-3	16.6407	17.8477	16.3048			SOD1-3	0.0101562	0.0471645	0.066766
SOD1-4	16.4447	17.1258	16.2031			SOD1-4	0.00599211	0.0490405	0.0682492
SOD1-5	16.2978		16.302			SOD1-5	0.0127408		0.0621294
MuSK	6-wk	10-wk	20-wk				6-wk	10-wk	20-wk
WT-1	24.2783	23.9902	22.4377		average	WT	0.0104459	0.00833687	0.0170408
WT-2	23.4578	23.0897	21.7446			SOD1	0.0118282	0.0394596	0.084484
WT-3	22.6033	23.559	22.2744		SE	WT	0.00181662	0.00146721	0.00290679
WT-4	22.7836	24.6771	22.7554			SOD1	0.00190609	0.00526773	0.0122732
WT-5	22.634	23.3689	22.2549
WT-6		24.5111				SOD1/WT	6-wk	10-wk	20-wk
SOD1-1	22.6212	22.0449	20.1154			% WT	1.13233	4.73314	4.95773
SOD1-2	22.2085	22.6057	20.4245			SE	0.182473	0.631859	0.720221
SOD1-3	23.2622	22.2539	20.2096
SOD1-4	23.8274	21.4757	20.0761
SOD1-5	22.5922		20.3105
						SOD/WT Fig1D DATA	6-wk	10-wk	20-wk
							1.20188	4.1794	7.38631
							1.6942	3.21345	5.83341
							0.972267	5.65734	3.918
							0.573635	5.88237	4.00504
							1.2197		3.64591
						average	1.13233	4.73314	4.95773

## Sheet: Fig1E
	Exp.1	Exp.2	Exp.3	Exp.4			WT-6	SOD1-6	WT-10	SOD1-10	WT-20	SOD1-20
WT-6	119	87.7	84.6	101			119	107	133	501	237	722
SOD1-6	107	84.5	84.3	90.9			87.7	84.5	206	474	199	666
WT-10	133	206	101	164			84.6	84.3	101	483	142	680
SOD1-10	501	474	483	425			101	90.9	164	425	150	657
WT-20	237	199	142	150
SOD1-20	722	666	680	657
		Average	SE
6-week	WT	98.075	7.82958
	SOD1	91.675	5.33329
10-week	WT	151	22.3942
	SOD1	470.75	16.25
20-week	WT	182	22.2448
	SOD1	681.25	14.3839

## Sheet: Fig2
			Unoccupied	Partially occupied	Fully occupied					Unoccupied	Partially occupied	Fully occupied			WT									SOD1
WT	6-wk	1	0	7.6	92.4		Average	WT	6-wk	0	6.1	93.9			6-wk			10-wk			20-wk			6-wk			10-wk			20-wk
WT	6-wk	2	0	6.2	93.8				10-wk	0.3224	6.86333	92.2333			Unoccupied	Partially occupied	Fully occupied	Unoccupied	Partially occupied	Fully occupied	Unoccupied	Partially occupied	Fully occupied	Unoccupied	Partially occupied	Fully occupied	Unoccupied	Partially occupied	Fully occupied	Unoccupied	Partially occupied	Fully occupied
WT	6-wk	3	0	2.8	97.2				20-wk	3.99	7.74833	88.5333		Average	0	6.1	93.9	0.3224	6.86333	92.2333	3.99	7.74833	88.5333	24.825	12.625	62.575	47.325	38.075	14.6	87.3	10.375	3.325
WT	6-wk	4	0	7.8	92.2			SOD1	6-wk	24.825	12.625	62.575		1	0	7.6	92.4	0.95	4.76	94.3	3.03	8.08	88.9	11	11.7	77.3	49	28.9	22.1	78.3	13.4	8.7
WT	10-wk	1	0.95	4.76	94.3				10-wk	47.325	38.075	14.6		2	0	6.2	93.8	0	5.49	94.5	6.481	10.185	83.3	36.3	12.6	51.1	52.9	33.5	13.5	89.9	7.1	0
WT	10-wk	2	0	5.49	94.5				20-wk	87.3	10.375	3.325		3	0	2.8	97.2	0.0172	10.34	87.9	2.459	4.98	93.4	18.5	14.9	66.7	46.8	41.3	11.9	83.9	19.3	4.6
WT	10-wk	3	0.0172	10.34	87.9		SE	WT	6-wk	0	0.766035	1.27213		4	0	7.8	92.2							33.5	11.3	55.2	40.6	48.6	10.9	97.1	1.7	0
WT	20-wk	1	3.03	8.08	88.9				10-wk	0.313839	1.75106	2.16744		SE	0	0.766035	1.27213	0.313839	1.75106	2.16744	1.25636	1.51168	2.92138	6.04199	0.80558	5.91543	2.57209	4.3425	2.55669	4.03485	3.81649	2.09419
WT	20-wk	2	6.481	10.185	83.3				20-wk	1.25636	1.51168	2.92138
WT	20-wk	3	2.459	4.98	93.4			SOD1	6-wk	6.04199	0.80558	5.91543
SOD1	6-wk	1	11	11.7	77.3				10-wk	2.57209	4.3425	2.55669
SOD1	6-wk	2	36.3	12.6	51.1				20-wk	4.03485	3.81649	2.09419
SOD1	6-wk	3	18.5	14.9	66.7		SD	WT	6-wk	0	2.2981	3.8164
SOD1	6-wk	4	33.5	11.3	55.2				10-wk	0.443836	2.47637	3.06522
SOD1	10-wk	1	49	28.9	22.1				20-wk	1.77676	2.13784	4.13145
SOD1	10-wk	2	52.9	33.5	13.5			SOD1	6-wk	10.465	1.3953	10.2458
SOD1	10-wk	3	46.8	41.3	11.9				10-wk	4.45498	7.52143	4.42832
SOD1	10-wk	4	40.6	48.6	10.9				20-wk	6.98856	6.61036	3.62724
SOD1	20-wk	1	78.3	13.4	8.7
SOD1	20-wk	2	89.9	7.1	0
SOD1	20-wk	3	83.9	19.3	4.6
SOD1	20-wk	4	97.1	1.7	0

## Sheet: Fig　３B
		Area	Mean				Area	Mean				Area	Mean		WT	Area	Mean						Area	Mean				Area	Mean				Area	Mean				Area	Mean		SOD1	Area	Mean
859-1	Series006Snapshot1.tif (green)	295.195	126.436		861-1	Series002Snapshot1.tif (green)	378.516	84.644		868-1	Series002Snapshot1.tif (green)	241.835	73.147		859	227.701	86.1148				857-1	Series002Snapshot1.tif (green)	134.301	89.463		858-1	Series002Snapshot1.tif (green)	105.618	56.558		867-1	Series002Snapshot1.tif (green)	234.635	41.154		871-1	Series002Snapshot1.tif (green)	165.017	38.346		857	151.328	65.3662
	Series008Snapshot1.tif (green)	198.403	92.931			Series004Snapshot1.tif (green)	231.383	63.237			Series002Snapshot1.tif (green)	188.068	61.792		861	226.329	90.7317					Series004Snapshot1.tif (green)	189.461	50.667			Series002Snapshot1.tif (green)	155.727	42.816			Series004Snapshot1.tif (green)	57.367	14.996			Series002Snapshot1.tif (green)	140.398	31.145		858	107.978	46.9907
	Series008Snapshot1.tif (green)	129.366	70.104			Series006Snapshot1.tif (green)	269.357	149.883			Series004Snapshot1.tif (green)	378.284	81.703		868	219.535	88.9876					Series006Snapshot1.tif (green)	54.348	118.044			Series004Snapshot1.tif (green)	110.205	34.566			Series004Snapshot1.tif (green)	24.503	29.457			Series004Snapshot1.tif (green)	64.044	23.457		867	108.902	47.8662
	Series010Snapshot1.tif (green)	162.984	73.422			Series006Snapshot1.tif (green)	231.383	136.347			Series006Snapshot1.tif (green)	224.009	77.623		Average	224.522	88.6114					Series006Snapshot1.tif (green)	101.379	63.242			Series007Snapshot1.tif (green)	54.522	32.905			Series006Snapshot1.tif (green)	80.012	52.795			Series006Snapshot1.tif (green)	66.657	39.154		871	84.9997	40.8444
	Series013Snapshot1.tif (green)	264.944	57.032			Series008Snapshot1.tif (green)	468.051	101.664			Series006Snapshot1.tif (green)	101.031	61.311		SE	2.52473	1.34598					Series008Snapshot1.tif (green)	99.985	76.431			Series007Snapshot1.tif (green)	56.089	20.977			Series006Snapshot1.tif (green)	115.779	45.027			Series008Snapshot1.tif (green)	57.135	52.044		Average	113.302	50.2669
	Series015Snapshot1.tif (green)	223.545	60.871			Series010Snapshot1.tif (green)	518.392	77.092			Series008Snapshot1.tif (green)	281.26	150.764									Series008Snapshot1.tif (green)	191.319	65.7			Series010Snapshot1.tif (green)	110.669	46.164			Series009Snapshot1.tif (green)	36.522	27.006			Series008Snapshot1.tif (green)	22.645	32.9		SE	13.8284	5.26995
	Series015Snapshot1.tif (green)	353.433	48.824			Series010Snapshot1.tif (green)	326.143	77.938			Series010Snapshot1.tif (green)	146.669	82.793									Series012Snapshot1.tif (green)	74.379	53.413			Series010Snapshot1.tif (green)	67.063	34.526			Series009Snapshot1.tif (green)	48.657	17.658			Series011Snapshot1.tif (green)	75.192	22.117
	Series018Snapshot1.tif (green)	287.008	60.787			Series012Snapshot1.tif (green)	212.571	67.075			Series012Snapshot1.tif (green)	143.94	98.652									Series012Snapshot1.tif (green)	95.166	58.246			Series012Snapshot1.tif (green)	79.141	26.488			Series012Snapshot1.tif (green)	215.764	63.209			Series011Snapshot1.tif (green)	49.238	27.185			Average	SE
	Series020Snapshot1.tif (green)	251.009	151.244			Series014Snapshot1.tif (green)	263.899	107.206			Series012Snapshot1.tif (green)	246.306	111.263									Series014Snapshot1.tif (green)	265.351	57.541			Series012Snapshot1.tif (green)	60.212	22.709			Series012Snapshot1.tif (green)	161.533	58.717			Series013Snapshot1.tif (green)	206.997	80.586		WT	88.6114	1.34598
	Series022Snapshot1.tif (green)	201.19	70.197			Series016Snapshot1.tif (green)	350.588	108.066			Series014Snapshot1.tif (green)	224.009	41.08									Series014Snapshot1.tif (green)	107.998	55.441			Series014Snapshot1.tif (green)	76.586	28.368		867-3	Series002Snapshot1.tif (green)	77.166	67.6			Series013Snapshot1.tif (green)	143.765	52.872		SOD1	50.2669	5.26995
	Series022Snapshot1.tif (green)	287.995	41.124			Series018Snapshot1.tif (green)	240.035	120.852			Series014Snapshot1.tif (green)	239.454	65.674									Series016Snapshot1.tif (green)	138.714	48.482			Series016Snapshot1.tif (green)	232.951	66.307			Series002Snapshot1.tif (green)	49.702	61.574			Series015Snapshot1.tif (green)	110.495	27.309
	Series025Snapshot1.tif (green)	188.997	101.073			Series020Snapshot1.tif (green)	262.738	86.173			Series016Snapshot1.tif (green)	153.056	119.827									Series016Snapshot1.tif (green)	289.389	23.089			Series016Snapshot1.tif (green)	159.443	47.955			Series002Snapshot1.tif (green)	83.844	32.713		871-3	Series002Snapshot1.tif (green)	46.335	64.566
	Series025Snapshot1.tif (green)	217.39	50.495			Series020Snapshot1.tif (green)	312.382	70.578			Series016Snapshot1.tif (green)	201.248	82.608								857-3	Series003Snapshot1.tif (green)	66.947	40.262			Series016Snapshot1.tif (green)	120.134	45.159			Series004Snapshot1.tif (green)	61.431	26.894			Series002Snapshot1.tif (green)	142.372	66.168
	Series028Snapshot1.tif (green)	177.849	110.718			Series022Snapshot1.tif (green)	186.849	162.52			Series018Snapshot1.tif (green)	195.21	64.521									Series003Snapshot1.tif (green)	56.264	31.223		858-3	Series002Snapshot1.tif (green)	131.63	35.338			Series007Snapshot1.tif (green)	160.139	51.77			Series004Snapshot1.tif (green)	115.488	41.722
	Series028Snapshot1.tif (green)	246.48	81.003			Series024Snapshot1.tif (green)	291.653	86.323			Series020Snapshot1.tif (green)	325.911	48.869									Series005Snapshot1.tif (green)	359.239	53.48			Series002Snapshot1.tif (green)	39.948	24.422			Series007Snapshot1.tif (green)	237.016	64.304			Series006Snapshot1.tif (green)	107.94	42.364
	Series030Snapshot1.tif (green)	349.194	40.445			Series026Snapshot1.tif (green)	177.21	101.136			Series023Snapshot1.tif (green)	201.364	77.053									Series005Snapshot1.tif (green)	57.831	39.977			Series005Snapshot1.tif (green)	57.135	38.25			Series009Snapshot1.tif (green)	134.94	67.188			Series008Snapshot1.tif (green)	68.399	36.173
859-3	Series002Snapshot1.tif (green)	235.622	47.629			Series028Snapshot1.tif (green)	139.469	124.246			Series025Snapshot1.tif (green)	288.808	159.732									Series007Snapshot1.tif (green)	207.693	79.596			Series005Snapshot1.tif (green)	35.245	39.259			Series009Snapshot1.tif (green)	40.238	19.209			Series008Snapshot1.tif (green)	115.663	34.147
	Series004Snapshot1.tif (green)	259.602	166.262			Series028Snapshot1.tif (green)	168.849	61.729			Series025Snapshot1.tif (green)	139.12	118.854									Series007Snapshot1.tif (green)	72.405	40.112			Series007Snapshot1.tif (green)	187.894	40.152			Series011Snapshot1.tif (green)	167.339	56.287			Series010Snapshot1.tif (green)	109.45	56.644
	Series006Snapshot1.tif (green)	161.823	85.81			Series030Snapshot1.tif (green)	147.481	94.72			Series027Snapshot1.tif (green)	180.868	78.367									Series009Snapshot1.tif (green)	78.966	91.77			Series007Snapshot1.tif (green)	30.948	29.079			Series011Snapshot1.tif (green)	26.651	14.651			Series012Snapshot1.tif (green)	37.567	66.864
	Series008Snapshot1.tif (green)	179.242	79.685			Series032Snapshot1.tif (green)	175.294	134.804			Series027Snapshot1.tif (green)	156.249	99.024									Series009Snapshot1.tif (green)	49.586	97.604			Series009Snapshot1.tif (green)	144.694	68.102			Series013Snapshot1.tif (green)	50.748	18.62			Series012Snapshot1.tif (green)	60.096	39.828
	Series008Snapshot1.tif (green)	282.073	78.409			Series034Snapshot1.tif (green)	237.248	96.217			Series029Snapshot1.tif (green)	421.135	68.251									Series011Snapshot1.tif (green)	210.19	52.392			Series011Snapshot1.tif (green)	55.973	25.885			Series015Snapshot1.tif (green)	78.676	53.585			Series012Snapshot1.tif (green)	95.166	36.004
	Series010Snapshot1.tif (green)	172.391	43.812			Series036Snapshot1.tif (green)	131.63	139.401			Series031Snapshot1.tif (green)	321.846	97.685									Series011Snapshot1.tif (green)	35.535	77.152			Series011Snapshot1.tif (green)	98.708	26.345			Series018Snapshot1.tif (green)	227.609	55.735			Series014Snapshot1.tif (green)	60.386	45.08
	Series012Snapshot1.tif (green)	273.247	40.843			Series036Snapshot1.tif (green)	104.805	56.721		868-3	Series002Snapshot1.tif (green)	168.326	54.956									Series013Snapshot1.tif (green)	61.722	105.064			Series014Snapshot1.tif (green)	94.702	40.242			Series018Snapshot1.tif (green)	111.366	39.764			Series016Snapshot1.tif (green)	79.199	47.488
	Series012Snapshot1.tif (green)	294.673	36.628			Series036Snapshot1.tif (green)	198.403	73.435			Series004Snapshot1.tif (green)	190.1	89.965									Series013Snapshot1.tif (green)	86.921	40.943			Series016Snapshot1.tif (green)	91.799	70.59			Series018Snapshot1.tif (green)	30.716	23.087			Series018Snapshot1.tif (green)	146.843	150.883
	Series015Snapshot1.tif (green)	252.751	53.735		861-3	Series002Snapshot1.tif (green)	436.638	88.232			Series006Snapshot1.tif (green)	250.893	104.707									Series015Snapshot1.tif (green)	123.327	54.289			Series018Snapshot1.tif (green)	98.824	52.597			Series020Snapshot1.tif (green)	55.102	19.529			Series018Snapshot1.tif (green)	76.992	53.698
	Series017Snapshot1.tif (green)	160.372	74.84			Series005Snapshot1.tif (green)	138.424	64.397			Series008Snapshot1.tif (green)	220.642	61.282									Series017Snapshot1.tif (green)	95.573	44.522			Series018Snapshot1.tif (green)	47.09	50.816			Series022Snapshot1.tif (green)	40.18	77.789			Series020Snapshot1.tif (green)	122.572	66.883
	Series019Snapshot1.tif (green)	326.898	90.147			Series007Snapshot1.tif (green)	165.423	55.346			Series010Snapshot1.tif (green)	270.054	60.664									Series019Snapshot1.tif (green)	442.096	56.709			Series021Snapshot1.tif (green)	140.978	48.028			Series022Snapshot1.tif (green)	80.186	48.483			Series020Snapshot1.tif (green)	83.031	30.931
	Series021Snapshot1.tif (green)	149.107	105.196			Series009Snapshot1.tif (green)	405.864	64.712			Series010Snapshot1.tif (green)	153.288	73.639									Series021Snapshot1.tif (green)	98.534	33.615			Series023Snapshot1.tif (green)	102.656	23.533			Series024Snapshot1.tif (green)	175.758	45.933			Series022Snapshot1.tif (green)	24.735	27.516
	Series023Snapshot1.tif (green)	176.978	108.745			Series011Snapshot1.tif (green)	257.164	51.426			Series012Snapshot1.tif (green)	374.858	108.529								857-2	Series002Snapshot1.tif (green)	130.527	204.051			Series023Snapshot1.tif (green)	38.09	25.087		867-2	Series002Snapshot1.tif (green)	56.902	44.509			Series024Snapshot1.tif (green)	48.89	23.536
	Series025Snapshot1.tif (green)	276.615	140.515			Series011Snapshot1.tif (green)	144.172	46.588			Series014Snapshot1.tif (green)	167.513	134.662									Series002Snapshot1.tif (green)	176.862	133.649			Series025Snapshot1.tif (green)	79.257	41.659			Series004Snapshot1.tif (green)	75.367	52.822		871-2	Series002Snapshot1.tif (green)	95.863	41.858
	Series025Snapshot1.tif (green)	90.173	106.245			Series013Snapshot1.tif (green)	219.248	66.488			Series016Snapshot1.tif (green)	189.229	172.155									Series006Snapshot1.tif (green)	95.689	116.181			Series027Snapshot1.tif (green)	63.115	39.769			Series004Snapshot1.tif (green)	22.587	29.123			Series004Snapshot1.tif (green)	78.908	36.948
	Series027Snapshot1.tif (green)	163.043	162.866			Series015Snapshot1.tif (green)	134.708	143.032			Series018Snapshot1.tif (green)	153.52	108.337									Series006Snapshot1.tif (green)	181.797	58.329			Series027Snapshot1.tif (green)	69.27	14.734			Series007Snapshot1.tif (green)	361.678	77.153			Series006Snapshot1.tif (green)	173.784	43.06
	Series027Snapshot1.tif (green)	182.552	150.906			Series015Snapshot1.tif (green)	417.129	95.465			Series021Snapshot1.tif (green)	301.292	83.747									Series008Snapshot1.tif (green)	114.269	48.31			Series029Snapshot1.tif (green)	185.281	43.26			Series007Snapshot1.tif (green)	105.734	50.182			Series008Snapshot1.tif (green)	65.554	35.776
	Series029Snapshot1.tif (green)	160.372	46.592			Series017Snapshot1.tif (green)	172.623	53.378			Series023Snapshot1.tif (green)	187.139	73.497									Series010Snapshot1.tif (green)	527.45	46.736		858-2	Series002Snapshot1.tif (green)	195.326	110.065			Series007Snapshot1.tif (green)	46.277	30.75			Series010Snapshot1.tif (green)	47.67	31.135
	Series031Snapshot1.tif (green)	198.287	83.379			Series019Snapshot1.tif (green)	266.163	123.081			Series025Snapshot1.tif (green)	300.015	64.831									Series012Snapshot1.tif (green)	164.494	66.97			Series004Snapshot1.tif (green)	66.134	36.119			Series009Snapshot1.tif (green)	98.418	32.999			Series010Snapshot1.tif (green)	14.284	27.378
	Series033Snapshot1.tif (green)	202.468	76.476			Series021Snapshot1.tif (green)	326.027	56.469			Series027Snapshot1.tif (green)	223.777	73.97									Series014Snapshot1.tif (green)	208.739	69.755			Series004Snapshot1.tif (green)	19.219	61.725			Series011Snapshot1.tif (green)	239.512	80.042			Series012Snapshot1.tif (green)	63.115	25.059
	Series033Snapshot1.tif (green)	81.521	66.889			Series023Snapshot1.tif (green)	307.795	144.686			Series027Snapshot1.tif (green)	69.212	96.119									Series014Snapshot1.tif (green)	85.528	72.414			Series006Snapshot1.tif (green)	216.461	49.548			Series011Snapshot1.tif (green)	170.01	76.872			Series012Snapshot1.tif (green)	20.322	25.249
	Series035Snapshot1.tif (green)	163.913	46.989			Series025Snapshot1.tif (green)	271.331	60.671			Series029Snapshot1.tif (green)	209.029	153.551									Series016Snapshot1.tif (green)	178.023	48.478			Series008Snapshot1.tif (green)	95.515	108.135			Series011Snapshot1.tif (green)	281.086	72.896			Series014Snapshot1.tif (green)	69.734	25.36
859-2	Series002Snapshot1.tif (green)	193.178	89.727			Series027Snapshot1.tif (green)	149.92	70.994			Series029Snapshot1.tif (green)	121.817	108.835									Series016Snapshot1.tif (green)	232.022	51.05			Series008Snapshot1.tif (green)	309.247	76.498			Series013Snapshot1.tif (green)	56.322	47.085			Series014Snapshot1.tif (green)	50.631	11.269
	Series004Snapshot1.tif (green)	144.172	118.387			Series027Snapshot1.tif (green)	227.145	70.55			Series031Snapshot1.tif (green)	153.172	90.885									Series018Snapshot1.tif (green)	71.36	31.397			Series010Snapshot1.tif (green)	55.915	45.699			Series013Snapshot1.tif (green)	65.496	71.691			Series016Snapshot1.tif (green)	135.288	15.639
	Series004Snapshot1.tif (green)	91.566	68.162			Series029Snapshot1.tif (green)	243.112	92.674		868-2	Series002Snapshot1.tif (green)	192.539	79.777									Series020Snapshot1.tif (green)	193.061	34.226			Series010Snapshot1.tif (green)	41.109	28.79			Series013Snapshot1.tif (green)	84.599	34.052			Series016Snapshot1.tif (green)	55.16	14.427
	Series006Snapshot1.tif (green)	433.328	131.82			Series032Snapshot1.tif (green)	110.843	51.889			Series002Snapshot1.tif (green)	370.852	53.507														Series012Snapshot1.tif (green)	303.731	88.25			Series015Snapshot1.tif (green)	121.992	62.685			Series018Snapshot1.tif (green)	45.348	29.615
	Series008Snapshot1.tif (green)	303.905	92.024			Series035Snapshot1.tif (green)	217.68	38.143			Series004Snapshot1.tif (green)	251.706	52.812														Series012Snapshot1.tif (green)	161.997	147.533			Series017Snapshot1.tif (green)	77.573	23.204			Series020Snapshot1.tif (green)	96.618	35.928
	Series008Snapshot1.tif (green)	96.792	56.351			Series037Snapshot1.tif (green)	161.068	129.714			Series006Snapshot1.tif (green)	312.15	49.199														Series014Snapshot1.tif (green)	76.876	39.83			Series019Snapshot1.tif (green)	127.101	35.031
	Series008Snapshot1.tif (green)	105.502	67.313		861-2	Series002Snapshot1.tif (green)	192.829	64.257			Series008Snapshot1.tif (green)	349.427	83.395														Series014Snapshot1.tif (green)	135.869	39.744			Series019Snapshot1.tif (green)	121.992	35.391
	Series010Snapshot1.tif (green)	347.452	134.004			Series002Snapshot1.tif (green)	280.273	49.569			Series008Snapshot1.tif (green)	62.244	60.876																			Series021Snapshot1.tif (green)	80.65	90.312
	Series012Snapshot1.tif (green)	238.061	155.682			Series004Snapshot1.tif (green)	206.01	156.066			Series010Snapshot1.tif (green)	240.615	123.942																			Series021Snapshot1.tif (green)	121.295	79.107
	Series014Snapshot1.tif (green)	395.355	98.72			Series004Snapshot1.tif (green)	168.965	154.997			Series012Snapshot1.tif (green)	214.313	131.768																			Series023Snapshot1.tif (green)	54.464	60.366
	Series016Snapshot1.tif (green)	129.772	82.851			Series006Snapshot1.tif (green)	226.042	137.831			Series014Snapshot1.tif (green)	365.684	77.001																			Series025Snapshot1.tif (green)	103.585	64.44
	Series016Snapshot1.tif (green)	101.437	45.901			Series008Snapshot1.tif (green)	294.615	67.091			Series016Snapshot1.tif (green)	216.461	59.521
	Series018Snapshot1.tif (green)	268.254	68.721			Series010Snapshot1.tif (green)	144.869	83.935			Series018Snapshot1.tif (green)	237.19	65.644									Average	151.328	65.3662			Average	107.978	46.9907			Average	108.902	47.8662			Average	84.9997	40.8444
	Series020Snapshot1.tif (green)	194.107	60.776			Series010Snapshot1.tif (green)	116.824	81.78			Series020Snapshot1.tif (green)	204.848	55.986									SE	16.4828	5.25299			SE	10.0994	3.85907			SE	10.7033	2.90245			SE	6.78721	3.51122
	Series020Snapshot1.tif (green)	229.816	80.145			Series012Snapshot1.tif (green)	211.003	80.743			Series022Snapshot1.tif (green)	153.404	87.685
	Series023Snapshot1.tif (green)	266.396	105.277			Series015Snapshot1.tif (green)	163.391	99.432			Series024Snapshot1.tif (green)	150.501	56.6
	Series023Snapshot1.tif (green)	115.837	120.697			Series015Snapshot1.tif (green)	201.655	111.428			Series024Snapshot1.tif (green)	235.157	56.653
	Series025Snapshot1.tif (green)	318.014	97.88			Series017Snapshot1.tif (green)	213.5	108.261			Series026Snapshot1.tif (green)	316.388	121.765
	Series027Snapshot1.tif (green)	388.387	59.633			Series019Snapshot1.tif (green)	152.243	96.175			Series026Snapshot1.tif (green)	190.565	102.339
	Series027Snapshot1.tif (green)	311.685	67.806			Series019Snapshot1.tif (green)	109.101	72.1			Series028Snapshot1.tif (green)	117.869	105.843
	Series029Snapshot1.tif (green)	264.189	121.914			Series021Snapshot1.tif (green)	139.817	47.201			Series028Snapshot1.tif (green)	130.237	76.262
	Series029Snapshot1.tif (green)	446.161	113.796			Series021Snapshot1.tif (green)	239.861	46.856			Series030Snapshot1.tif (green)	195.674	132.67
						Series023Snapshot1.tif (green)	214.487	190.185			Series032Snapshot1.tif (green)	92.495	169.512
						Series023Snapshot1.tif (green)	97.837	91.77			Series032Snapshot1.tif (green)	182.9	106.569
						Series025Snapshot1.tif (green)	241.719	147.689			Series035Snapshot1.tif (green)	141.443	135.952
						Series027Snapshot1.tif (green)	299.027	132.997			Series035Snapshot1.tif (green)	364.407	65.102
						Series029Snapshot1.tif (green)	187.313	84.072			Series037Snapshot1.tif (green)	270.983	69.907
						Series029Snapshot1.tif (green)	106.837	47.236			Series039Snapshot1.tif (green)	225.693	57.97
						Series031Snapshot1.tif (green)	129.54	61.911
						Series033Snapshot1.tif (green)	319.698	48.605
						Series033Snapshot1.tif (green)	150.385	63.401
						Series033Snapshot1.tif (green)	301.408	55.051
						Series035Snapshot1.tif (green)	109.856	95.367
						Series035Snapshot1.tif (green)	279.808	106.736
	Average	227.701	86.1148			Average	226.329	90.7317			Average	219.535	88.9876
	SE	11.2622	4.41932			SE	10.7555	4.11176			SE	9.88218	3.89841

## Sheet: Fig３C
		Area	Mean	IntDen				Area	Mean	IntDen				Area	Mean	IntDen		WT	Mean							Area	Mean	IntDen				Area	Mean	IntDen				Area	Mean	IntDen				Area	Mean	IntDen		SOD1	Mean
859-1	6	2599.74	4.83015	12557.1		861-1	2	6170.12	3.59115	22157.8		868-1	2	11365.4	4.19627	47692.1		859	4.31193					857-1	2	12945.8	9.98629	129280		858-1	2	10979.9	5.62998	61816.9		867-1	2	5692.32	6.70038	38140.7		871-1	2	8349.02	4.09764	34211.3		857	10.2802
	8	8274.93	3.28752	27204			4	9838.82	3.16191	31109.5			4	2742.75	2.70519	7419.65		861	3.92939						4	7790.97	12.0304	93728.8			4	12116.5	3.5497	43010			4	6679.63	6.12383	40904.9			4	4021.25	6.05171	24335.4		858	6.80095
	10	11331.4	3.75527	42552.5			6	12012	6.10027	73276.6			6	10744	4.84639	52069.7		868	3.64669						6	9131.54	11.7787	107558			7	10201.5	4.04148	41229.3			6	10526.3	3.45313	36348.6			6	9671.71	7.09331	68604.4		867	7.55658
	13	11700.2	4.52029	52888.4			8	8768.7	4.20352	36859.4			8	13349.3	4.30066	57410.9		Average	3.96267						8	7214.17	6.55375	47279.8			10	6989.93	7.38371	51611.6			9	9201.57	6.0981	56112.1			8	7669.73	4.93143	37822.7		871	7.40591
	15	10128.8	3.85403	39036.6			10	3392.6	4.39872	14923.1			10	10750.5	2.68477	28862.5		SE	0.192757						12	10295	8.51087	87619.1			12	8555.55	5.29339	45287.9			12	9637.16	8.93543	86112.1			11	6740.43	4.86431	32787.5		Average	8.01091
	18	10806.5	2.41615	26110.1			12	6777.35	3.20141	21697.1			12	9578.34	3.54138	33920.6									14	6572.51	12.7631	83885.8			14	6761.27	7.30135	49366.4		867-3	2	11202.5	8.51243	95360.5			13	5787.55	7.51212	43476.7		SE	0.773849
	20	11008.3	5.20271	57272.9			14	10830	3.51928	38113.6			14	8391.23	2.6686	22392.9									16	6827.23	10.3432	70615.1			16	6829.09	9.49927	64871.4			4	7708.29	13.0457	100560			15	9018.03	5.18809	46786.4
	22	10976.7	3.47034	38093.1			16	7757.12	3.14142	24368.4			16	10636.5	4.28513	45578.7								857-3	3	5043.11	5.91399	29824.9		858-3	2	10073.9	4.22774	42589.9			7	11157.7	6.23537	69572.2		871-3	2	10577.3	7.27826	76984.1			Average
	25	2982.03	3.78609	11290.2			18	11277.8	4.38041	49401.4			18	7047.7	3.81386	26878.9									5	8014.57	11.8046	94608.7			5	6876.82	8.96321	61638.4			9	8974.77	7.38895	66314.1			4	10292.8	7.6785	79033.4		WT	3.96267
	28	9008.22	4.242	38212.9			20	11578.6	4.98802	57754.4			20	8982.61	3.17611	28529.7									7	10223.7	12.3076	125830			7	9616.49	8.52836	82012.9			11	11136.1	6.47951	72156.7			6	1675.89	12.1091	20293.5		SOD1	8.01091
	30	8610.13	3.64193	31357.5			22	7493.98	3.48838	26141.8			23	8183.94	3.07542	25169.1									9	10953.6	13.9152	152421			9	9095.83	8.77324	79799.9			13	7458.27	6.85422	51120.6			8	9475.28	10.2845	97448.5
859-3	2	10276.8	2.82598	29042			24	13930.1	3.57007	49731.6			25	8771.67	5.17124	45360.4									11	8782.35	6.83378	60016.6			11	11193.1	6.09605	68233.6			15	10833.7	5.87101	63604.6			10	11140.1	9.12012	101599
	4	2555.9	4.15339	10615.6			26	13029.2	4.71	61367.7			27	11674.3	4.3335	50590.6									13	9447.29	8.15113	77006.1			14	8389.72	4.91678	41250.4			18	7510.93	10.8804	81722			12	8243.69	5.45195	44944.2
	6	9392.48	3.68294	34591.9			28	10214	4.10958	41975.1			29	9276.7	3.01308	27951.5									15	9923.41	8.85651	87886.8			16	10568.1	8.96991	94794.9			20	8706.92	6.7094	58418.2			14	3772.51	8.9234	33663.6
	8	9735	3.65443	35575.8			30	10657.4	4.15321	44262.4			31	8430.42	5.49587	46332.5									17	8876.47	7.9153	70259.9			18	9356.19	3.69235	34546.3			22	8666.45	8.16892	70795.6			16	10898.6	8.55486	93236.5
	10	5423.54	2.26649	12292.4			32	4826.94	4.87223	23518		868-3	2	10901.3	3.10482	33846.6									19	7165.16	9.62078	68934.4			21	9678.21	6.2254	60250.8			24	6803.08	6.82029	46399			18	11780.2	9.42863	111071
	12	8641.49	2.51653	21746.6			34	6937.09	3.40837	23644.2			4	9847.18	3.56965	35150.9									21	8932.79	6.52441	58281.2			23	8846.63	6.34929	56169.8		867-2	2	10136.4	8.0783	81884.9			20	8850.4	11.0686	97962
	15	10002.1	1.89214	18925.5			36	6252.4	4.54971	28446.6			6	9875.1	3.28523	32442								857-2	2	12288.3	14.5567	178878			25	10128.3	7.33849	74326.1			4	6179.13	5.92591	36616.9			22	9212.02	6.37142	58693.7
	17	12035.3	3.70321	44569.2		861-3	2	11140.9	4.66248	51944.2			8	4873.62	2.47782	12075.9									6	10617.5	13.1959	140108			27	8111.95	5.79453	47004.9			7	6331.08	9.92308	62823.8			24	10164.1	5.40891	54976.9
	19	9699.46	4.50511	43697.1			5	11543.6	2.53664	29282			10	8077.86	3.92253	31685.6									8	10680.2	13.8088	147481		858-2	2	11832.7	7.91928	93706.1			9	7932.07	9.43963	74875.8		871-2	2	7824.01	4.99921	39113.9
	21	10786.2	4.24535	45791.3			7	10025.4	2.10505	21103.9			12	3742.6	2.90882	10886.6									10	12279.1	8.72207	107099			4	9696.33	9.04821	87734.4			11	6688.11	4.71444	31530.7			4	7903.03	7.93575	62716.5
	23	6731.89	4.2274	28458.4			9	9433.3	4.09653	38643.8			14	9585.77	3.97243	38078.8									12	11472.6	8.61367	98820.8			6	9416.06	5.50049	51792.9			13	8121.3	2.99088	24289.8			6	6791.7	9.06903	61594.1
	25	12186.5	6.53298	79614.2			11	8334.39	2.56838	21405.8			16	10819.7	4.90788	53102									14	8774.34	10.7113	93984.4			8	10757	6.24046	67128.5			15	10872.6	7.77496	84534.3			8	4446.1	7.68263	34157.8
	27	12204.6	7.77852	94933.4			13	10285.8	3.31756	34124			18	10379.3	3.3097	34352.4									16	8595.79	10.5166	90398.9			10	6431.7	5.87803	37805.7			17	8964.67	8.68788	77884			10	9027.96	9.43956	85219.9
	29	12242.6	3.52075	43103.2			15	10960.2	5.34572	58590.1			21	7445.67	2.99247	22280.9									18	8500.68	10.4773	89063.8			12	7801.19	11.4732	89504.3			19	8101.49	7.8535	63625.1			12	10714.2	9.59594	102813
	31	10129.7	5.30934	53781.7			17	13025.6	2.24143	29195.9			23	7255.16	2.96899	21540.5									20	10288.5	12.8731	132445			14	8363.13	8.19093	68501.8			21	7683.61	9.82576	75497.3			14	7604.12	7.16094	54452.7
	33	8419.33	3.41881	28784.1			19	6374.34	7.43985	47424.1			25	10481.2	3.65845	38345.1																					23	10236.6	8.32868	85257			16	7450.95	4.4406	33086.7
	35	12010.7	3.30783	39729.5			21	9507.39	2.56415	24378.4			27	11835.7	3.10232	36718.2																					25	7415.59	9.7643	72408.1			18	10318.9	6.77347	69894.7
859-2	2	11145.3	5.53643	61705.2			23	9286.57	4.47901	41594.7			29	11964.5	6.01697	71989.8																											20	9472.49	6.25737	59272.9
	4	7008.1	4.87822	34187.1			25	7768.68	2.34488	18216.6			31	12915.5	3.45405	44610.9
	6	9515.57	6.0093	57181.9			27	8923.68	2.8714	25623.4		868-2	2	9421.98	3.01144	28373.8										Average	10.2802					Average	6.80095					Average	7.55658					Average	7.40591
	8	9693.02	4.50504	43667.4			29	4655.36	3.82093	17787.8			4	5317.17	2.60164	13833.4										SE	0.491957					SE	0.394271					SE	0.409354					SE	0.388013
	10	9854.78	4.34642	42833			32	8848.42	2.55817	22635.8			6	7883.81	2.92687	23074.9
	12	8758.89	5.32861	46672.7			35	8098.07	2.13714	17306.7			8	6626.91	4.32395	28654.4
	14	12229.1	5.5631	68031.8			37	8139.41	3.60522	29344.3			10	7404.44	5.16898	38273.4
	16	9251.44	3.19257	29535.9		861-2	2	9838.76	3.64869	35898.6			12	6738.22	4.92475	33184
	18	13000	6.0455	78591.4			4	11967.8	5.90655	70688.2			14	7997.91	2.86752	22934.1
	20	12774.7	4.44146	56738.2			6	13176.4	5.31697	70058.4			16	12280.3	3.59586	44158.3
	23	9293.25	4.35515	40473.5			8	8951.26	2.89898	25949.5			18	3048.22	3.67905	11214.6
	25	8893.6	4.32502	38465			10	9168.99	3.25932	29884.7			20	3529.1	2.40485	8486.98
	27	10171.5	5.07124	51582.2			12	6473.86	4.06949	26345.3			22	7426.62	3.00878	22345.1
	29	10086.3	6.95526	70152.7			15	12284.3	5.41235	66487.2			24	6764.76	2.86342	19370.3
							17	7671.77	5.39135	41361.2			26	7903.15	4.22695	33406.2
							19	12465.2	3.03182	37792.2			28	11244.8	3.57664	40218.4
							21	8589.87	2.97377	25544.3			30	2863.46	3.68061	10539.3
							23	10431.6	5.45382	56892			32	11659.3	4.72674	55110.4
							25	13759.6	6.48972	89296.1			35	6682.77	4.05964	27129.6
							27	8659.89	4.5231	39169.6			37	1591.15	3.38573	5387.2
							29	10509.8	3.76423	39561.3			39	12620.9	2.69489	34012.1
							31	10321.7	3.52045	36336.9
							33	7961.62	2.88968	23006.5
							35	6316.33	3.53555	22331.7
		Average	4.31193					Average	3.92939					Average	3.64669
		SE	0.192795					SE	0.163991					SE	0.123487
[truncated: 1 more columns]
